# Supplementary material for: Alzheimer’s Disease Related Biomarkers Were Associated with Amnestic Cognitive Impairment in Parkinson’s Disease: A Cross-Sectional Cohort Study
Source: Brain Sci. 2024 Aug 2;14(8):787. doi: 10.3390/brainsci14080787 (PMC11352303; doi:10.3390/brainsci14080787)
Supplement: Supplementary file 1 [file brainsci-14-00787-s001.zip]

Archive with 1 entries (1 files):
- brainsci-3057804-supplementary.pdf
